# Supplementary material for: Abnormalities of Hippocampal Subfield and Amygdalar Nuclei Volumes and Clinical Correlates in Behavioral Variant Frontotemporal Dementia with Obsessive–Compulsive Behavior—A Pilot Study
Source: Brain Sci. 2023 Nov 11;13(11):1582. doi: 10.3390/brainsci13111582 (PMC10669726; doi:10.3390/brainsci13111582)
Supplement: Supplementary file 1 [file brainsci-13-01582-s001.zip]

Archive with 1 entries (1 files):
- brainsci-2655224-supplementary.pdf
